# Supplementary material for: Indomethacin: Effect of Diffusionless Crystal Growth on Thermal Stability during Long-Term Storage
Source: Molecules. 2023 Feb 6;28(4):1568. doi: 10.3390/molecules28041568 (PMC9963031; doi:10.3390/molecules28041568)
Supplement: Supplementary file 1 [file molecules-28-01568-s001.zip]

Archive with 1 entries (1 files):
- molecules-2201902-supplementary.pdf
